# Supplementary material for: Enhancing Prostate Cancer Diagnosis with a Novel Artificial Intelligence-Based Web Application: Synergizing Deep Learning Models, Multimodal Data, and Insights from Usability Study with Pathologists
Source: Cancers (Basel). 2023 Nov 30;15(23):5659. doi: 10.3390/cancers15235659 (PMC10705310; doi:10.3390/cancers15235659)
Supplement: Supplementary file 1 [file cancers-15-05659-s001.zip]

Archive with 1 entries (1 files):
- cancers-2650297-supplementary.pdf
